# Supplementary material for: Phytochemicals Identification and Bioactive Compounds Estimation of Artemisia Species Grown in Saudia Arabia
Source: Metabolites. 2023 Mar 17;13(3):443. doi: 10.3390/metabo13030443 (PMC10053057; doi:10.3390/metabo13030443)
Supplement: Supplementary file 1 [file metabolites-13-00443-s001.zip]

Archive with 1 entries (1 files):
- metabolites-2262479-supplementary.pdf
